# Supplementary material for: Knockout of MMP3 Weakens Solid Tumor Organoids and Cancer Extracellular Vesicles
Source: Cancers (Basel). 2020 May 16;12(5):1260. doi: 10.3390/cancers12051260 (PMC7281240; doi:10.3390/cancers12051260)
Supplement: Supplementary file 1 [file cancers-12-01260-s001.zip]

Archive with 1 entries (1 files):
- cancers-768555-supplementary.pptx
